# Supplementary material for: Total Brain Volumetric Measures and Schizophrenia Risk: A Two-Sample Mendelian Randomization Study
Source: Front Genet. 2022 Mar 31;13:782476. doi: 10.3389/fgene.2022.782476 (PMC9008758; doi:10.3389/fgene.2022.782476)
Supplement: Supplementary file 1 [file DataSheet1.xlsx]

## Sheet: Table S1
Table S1. Main characteristics of 2 genetic variants in TGMV and Schizophrenia GWAS datasets using in MR inference analysis
SNP	CHR	A1	A2	TGMV GWAS			SCZ GWAS			F	R2(%)
				BETA	SE	P-value	BETA	SE	P-value
rs2908004	7	G	A	0.084	0.01	1.545×10-18	0.017	0.011	0.113	77.337	0.052
rs11867479	17	T	C	0.063	0.01	1.836×10-10	-0.009	0.011	0.438	40.67	0.027
Abbreviations: BETA, regression coefficient; CHR, chromosome; F, F-statistics; GWAS, Genome-wide association study; R2, explain variance; SCZ, Schizophrenia; SE, standard error; SNP, single nucleotide polymorphisms; TGMV, total gray matter volume.

## Sheet: Table S2
Table S2. Main characteristics of 5 genetic variants in TWMV and Schizophrenia GWAS datasets using in MR inference analysis
SNP	CHR	A1	A2	TWMV GWAS			SCZ GWAS			F	R2(%)
				BETA	SE	P-value	BETA	SE	P-value
rs149352678 (rs151057105)	7	C	T	0.101	0.016	3.273×10-11	-0.019	0.014	0.296	37.662	0.025
rs10771427	12	A1	G	0.064	0.011	3.069×10-19	-0.002	0.011	0.872	32.366	0.022
rs2732714 (rs113138968)	17	G	A	0.088	0.012	4.966×10-13	0.039	0.012	0.025	49.556	0.033
rs11671460	19	T	C	0.064	0.011	3.519×10-10	0.001	0.011	0.915	32.929	0.022
rs742396	22	G	C	0.06	0.01	6.266×10-21	-0.002	-0.019	0.853	/	/
Abbreviations: BETA, regression coefficient; CHR, chromosome; F, F-statistics; GWAS, Genome-wide association study; R2, explain variance; SCZ, Schizophrenia; SE, standard error; SNP, single nucleotide polymorphisms; TWMV, total white matter volume.
Because rs149352678 and rs2732714 were not found in SCZ GWAS dataset, we used the information of their proxy SNP rs151057105 and rs113138968. rs742396 is a palindromic SNP and we deleted it for MR analyses.

## Sheet: Table S3
Table S3. Main characteristics of 7 genetic variants in TCSFV and Schizophrenia GWAS datasets using in MR inference analysis
SNP	CHR	A1	A2	TCSFV GWAS			SCZ GWAS			F	R2(%)
				BETA	SE	P-value	BETA	SE	P-value
rs884894	2	T	C	0.088	0.013	3.273×10-11	0.02	0.014	0.174	44.052	0.029
rs905124	3	A	T	0.088	0.01	3.069×10-19	-0.004	0.011	0.706	80.538	0.053
rs798508	7	C	G	0.075	0.01	4.966×10-13	-0.008	0.012	0.521	52.282	0.035
rs321416	11	A	C	0.065	0.01	3.519×10-10	-0.001	0.011	0.943	39.399	0.026
rs12146713	12	T	C	0.152	0.016	6.266×10-21	-0.06	0.019	0.002	88.263	0.059
rs4843550	16	C	G	0.088	0.01	3.758×10-20	-0.001	0.011	0.967	/	/
rs4396807	22	C	G	0.057	0.01	1.900×10-08	0.006	0.011	0.609	31.615	0.021
Abbreviations: BETA, regression coefficient; CHR, chromosome; F, F-statistics; GWAS, Genome-wide association study; R2, explain variance; SCZ, Schizophrenia; SE, standard error; SNP, single nucleotide polymorphisms; TCSFV, total cerebrospinal fluid volume.
Notably, rs4843550 is a palindromic SNP and we deleted it for MR analyses.

## Sheet: Table S4
Table S4. Main characteristics of 5 genetic variants in TBV and Schizophrenia GWAS datasets using in MR inference analysis
SNP	CHR	A1	A2	TBV GWAS			SCZ GWAS			F	R2(%)
				BETA	SE	P-value	BETA	SE	P-value
rs2908004	7	G	A	0.073	0.01	1.081×10-14	0.017	0.011	0.113	59.823	0.04
rs10771427	12	A	G	0.078	0.011	2.805×10-12	0.002	0.012	0.872	48.876	0.033
rs2732714 (rs113138968)	17	G	A	0.091	0.012	3.319×10-13	0.039	0.018	0.025	53.077	0.035
rs11867479	17	T	C	0.071	0.01	5.848×10-13	-0.009	0.011	0.438	51.957	0.035
rs6510953	19	A	C	0.065	0.011	4.215×10-9	0.006	0.012	0.609	34.55	0.023
Abbreviations: BETA, regression coefficient; CHR, chromosome; F, F-statistics; GWAS, Genome-wide association study; R2, explain variance; SCZ, Schizophrenia; SE, standard error; SNP, single nucleotide polymorphisms; TBV, total brain volume.
Because rs2732714 was not found in SCZ GWAS dataset, we used the information of its proxy SNP rs113138968.

## Sheet: Table S5
Table S5. Pleiotropy test and heterogeneity tests by using Cochran’s Q tests and I2 statistic
Exposure factors	Pleiotropy test			Cochran’s Q test		I2(%)
	Egger-intercept	SE	P-value	Cochran’s Q	P-value
TGMV	/	/	/	2.438	0.118	59
TWMV	0.001	0.043	0.985	5.706	0.127	30.1
TCSFV	0.048	0.018	0.057	10.263	0.068	51.3
TBV	-0.081	0.068	0.317	5.964	0.202	32.9
Abbreviations: SE, standard error; TBV, total brain volume; TCSFV, total cerebrospinal fluid volume; TGMV, total gray matter volume; TWMV, total white matter volume.
Notably, the MR-Egger intercept test did not work since that there were only 2 instrumental variables of TGMV-SCZ MR analysis.

## Sheet: Table S6
Table S6. Main characteristics of 111 genetic variants in TBVM and Schizophrenia GWAS datasets used in reverse MR inference analysis
SNP	CHR	SCZ GWAS						TGMV GWAS					TWMV GWAS					TCSFV GWAS					TBV GWAS
		A1	A2	OR	ORupper	ORlower	P-value	a1	a2	BETA	SE	P-value	a1	a2	BETA	SE	P-value	a1	a2	BETA	SE	P-value	a1	a2	BETA	SE	P-value
rs4648845	1	T	C	1.072	1.049	1.097	8.7e-10	C	T	0.0057497	0.0078186	0.462104	C	T	-0.005682	0.0078186	0.467401	C	T	-0.0023652	0.0078187	0.762272	C	T	-1.56e-05	0.0078187	0.998413
rs1498232	1	T	C	1.069	1.046	1.093	2.86e-09	T	C	0.0069464	0.0084135	0.409025	T	C	-0.0023321	0.0084135	0.781628	T	C	0.0033162	0.0084135	0.693474	T	C	0.0029611	0.0084135	0.724886
rs11210892	1	A	G	0.934	0.914	0.954	3.39e-10	G	A	0.011942	0.0082611	0.14831	G	A	-0.00056655	0.0082614	0.945325	G	A	0.010754	0.0082612	0.193019	G	A	0.0065994	0.0082613	0.424395
rs12129573	1	A	C	1.078	1.056	1.101	2.03e-12	C	A	0.0013737	0.0081515	0.866176	C	A	-0.015216	0.0081511	0.0619441	C	A	0.0034499	0.0081515	0.67214	C	A	-0.0098534	0.0081513	0.226741
rs76869799	1	C	G	0.846	0.798	0.897	2.64e-08	C	G	0.025196	0.022495	0.262706	C	G	0.01688	0.022496	0.453023	C	G	0.01533	0.022496	0.495587	C	G	0.025572	0.022495	0.255647
rs1702294	1	T	C	0.887	0.865	0.911	3.36e-19	T	C	0.017865	0.0099452	0.0724436	T	C	-0.0060195	0.0099456	0.545017	T	C	0.0031545	0.0099457	0.751121	T	C	0.0064839	0.0099456	0.514446
rs140505938	1	T	C	0.914	0.888	0.94	4.49e-10	C	T	0.0024408	0.010336	0.813321	C	T	-0.0017393	0.010336	0.866365	C	T	0.017953	0.010335	0.0823948	C	T	-3.07e-06	0.010336	0.999763
rs6670165	1	T	C	1.075	1.047	1.103	4.45e-08	C	T	0.0098987	0.009928	0.31875	C	T	0.0020008	0.0099282	0.840286	C	T	-0.0045824	0.0099282	0.644407	C	T	0.0074794	0.0099281	0.451243
rs7523273	1	A	G	1.063	1.04	1.087	4.47e-08	A	G	0.011835	0.0082666	0.152251	A	G	0.0046873	0.0082668	0.570716	A	G	-0.022572	0.0082659	0.00632412	A	G	0.0096164	0.0082667	0.244732
rs10803138	1	A	G	0.933	0.911	0.956	2.03e-08	A	G	-0.0042932	0.0090258	0.634322	A	G	-0.0041269	0.0090258	0.647515	A	G	-0.0040237	0.0090258	0.655753	A	G	-0.0047321	0.0090258	0.600081
rs77149735	1	A	G	1.317	1.202	1.444	3.73e-09	G	A	-0.013708	0.025013	0.58366	G	A	0.0065196	0.025013	0.794368	G	A	0.031293	0.025013	0.210911	G	A	-0.0020734	0.025013	0.933938
rs14403	1	T	C	0.934	0.911	0.957	4.42e-08	C	T	0.0076555	0.0093159	0.411216	C	T	0.012442	0.0093158	0.181677	C	T	-0.020562	0.0093154	0.0273023	C	T	0.013095	0.0093158	0.159834
rs11682175	2	T	C	0.933	0.914	0.952	1.47e-11	T	C	-0.006809	0.0077936	0.382305	T	C	0.018627	0.007793	0.0168422	T	C	0.0072567	0.0077936	0.351803	T	C	0.0085151	0.0077935	0.274587
rs75575209	2	A	T	0.902	0.869	0.936	3.95e-08	A	T	-0.0035336	0.013829	0.79832	A	T	0.011271	0.013829	0.415059	A	T	0.01255	0.013829	0.364116	A	T	0.0060359	0.013829	0.662491
rs3768644	2	A	G	0.904	0.874	0.935	7.39e-09	G	A	0.040329	0.012096	0.000857038	G	A	0.028522	0.012097	0.018395	G	A	-0.020198	0.012098	0.0950167	G	A	0.042129	0.012096	0.000496707
rs2909457	2	A	G	0.944	0.925	0.964	4.62e-08	G	A	-0.013322	0.0077878	0.0871565	G	A	-0.0027291	0.0077882	0.726022	G	A	0.019547	0.0077874	0.0120754	G	A	-0.0098266	0.007788	0.207043
rs11693094	2	T	C	0.929	0.91	0.948	1.53e-12	C	T	0.0001147	0.0078081	0.98828	C	T	-0.0021388	0.0078081	0.784152	C	T	0.0069907	0.007808	0.370621	C	T	-0.00068378	0.0078081	0.930216
rs59979824	2	A	C	0.937	0.916	0.958	8.41e-09	C	A	0.020167	0.0082281	0.0142528	C	A	0.0195	0.0082282	0.0177992	C	A	-0.017213	0.0082283	0.0364502	C	A	0.024115	0.0082278	0.00338221
rs6434928	2	A	G	0.929	0.909	0.949	2.06e-11	G	A	-0.021713	0.0082572	0.00855461	G	A	-0.035185	0.0082558	2.03283e-05	G	A	0.01424	0.0082577	0.0846253	G	A	-0.035608	0.0082558	1.61436e-05
rs6704641	2	A	G	1.081	1.053	1.11	8.33e-09	G	A	-0.030694	0.0099461	0.00203049	G	A	-0.012312	0.0099472	0.215819	G	A	0.021361	0.0099468	0.0317614	G	A	-0.024777	0.0099466	0.0127409
rs11685299	2	A	C	0.939	0.919	0.959	1.12e-08	C	A	-0.00876	0.0083371	0.293393	C	A	0.013399	0.0083369	0.108031	C	A	0.011896	0.008337	0.153621	C	A	0.0037427	0.0083372	0.653492
rs6704768	2	A	G	0.93	0.911	0.949	2.32e-12	G	A	-0.0038652	0.0078436	0.622171	G	A	-0.0068177	0.0078436	0.384733	G	A	-0.013937	0.0078433	0.0755788	G	A	-0.0063275	0.0078436	0.419846
rs17194490	3	T	G	1.101	1.07	1.132	2.69e-11	G	T	-0.0097632	0.01044	0.349704	G	T	-0.010837	0.01044	0.299268	G	T	0.010592	0.01044	0.310334	G	T	-0.012367	0.01044	0.236195
rs4330281	3	T	C	0.94	0.921	0.96	4.64e-09	T	C	0.0036132	0.0077773	0.642229	T	C	0.007502	0.0077772	0.334742	T	C	0.0013367	0.0077773	0.863537	T	C	0.0069519	0.0077772	0.37139
rs75968099	3	T	C	1.085	1.062	1.109	1.05e-13	C	T	-0.0030863	0.0082015	0.706692	C	T	-0.010058	0.0082013	0.220044	C	T	0.020836	0.0082007	0.0110662	C	T	-0.0085792	0.0082014	0.295543
rs2535627	3	T	C	1.071	1.049	1.092	4.26e-11	T	C	-0.015076	0.0078075	0.0534934	T	C	-0.021182	0.0078071	0.00666807	T	C	0.0073476	0.0078078	0.346681	T	C	-0.022337	0.007807	0.0042228
rs832187	3	T	C	0.941	0.922	0.961	1.43e-08	C	T	0.013033	0.0080969	0.107478	C	T	-0.0046841	0.0080971	0.562937	C	T	-0.014801	0.0080968	0.0675461	C	T	0.0045673	0.0080971	0.572717
rs7432375	3	A	G	0.933	0.914	0.953	7.26e-11	G	A	0.0027799	0.0079133	0.725371	G	A	0.026804	0.0079119	0.000705342	G	A	0.015276	0.0079129	0.053555	G	A	0.018985	0.0079126	0.0164286
rs9841616	3	A	T	0.925	0.9	0.951	2.35e-08	T	A	0.006278	0.010524	0.550808	T	A	0.0022339	0.010524	0.831894	T	A	-0.0027268	0.010524	0.795553	T	A	0.0038766	0.010524	0.712607
rs215411	4	A	T	1.064	1.041	1.087	3.06e-08	T	A	0.003932	0.0082841	0.635038	T	A	0.0070344	0.008284	0.395804	T	A	-0.0072867	0.008284	0.379079	T	A	0.0067646	0.008284	0.414171
rs35518360	4	A	T	0.857	0.824	0.891	7.98e-15	A	T	0.041728	0.014814	0.004854	A	T	0.043559	0.014814	0.00327944	A	T	-0.040628	0.014814	0.00610099	A	T	0.053923	0.014813	0.000272772
rs10520163	4	T	C	1.065	1.043	1.086	1.47e-09	T	C	0.0067485	0.0077877	0.386189	T	C	-0.0040985	0.0077878	0.598701	T	C	0.017346	0.0077872	0.0259239	T	C	0.001116	0.0077878	0.88605
rs1106568	4	A	G	0.934	0.912	0.956	9.47e-09	G	A	-0.0073962	0.0090961	0.41616	G	A	-0.00078191	0.0090962	0.931498	G	A	-0.0024157	0.0090962	0.790569	G	A	-0.005107	0.0090962	0.5745
rs1501357	5	T	C	0.926	0.903	0.95	5.05e-09	T	C	-0.00015649	0.010007	0.987523	T	C	0.0032814	0.010007	0.742985	T	C	0.0072751	0.010007	0.467229	T	C	0.0020552	0.010007	0.837281
rs4391122	5	A	G	0.922	0.904	0.941	1.1e-14	A	G	0.0098556	0.0077727	0.204814	A	G	0.014846	0.0077725	0.0561306	A	G	-0.010271	0.0077727	0.186363	A	G	0.015195	0.0077725	0.0505825
rs16867576	5	A	G	1.101	1.066	1.138	4.61e-09	A	G	0.010867	0.011263	0.334642	A	G	0.00079367	0.011264	0.943826	A	G	-0.014286	0.011263	0.204673	A	G	0.006353	0.011264	0.57273
rs4388249	5	T	C	1.076	1.048	1.104	3.05e-08	C	T	-0.0010028	0.010487	0.923823	C	T	-0.018825	0.010486	0.0726273	C	T	-0.0027157	0.010487	0.795666	C	T	-0.012546	0.010487	0.231553
rs10043984	5	T	C	1.069	1.045	1.094	1.09e-08	C	T	0.012401	0.0087935	0.15846	C	T	0.01333	0.0087934	0.129545	C	T	-0.011252	0.0087935	0.20072	C	T	0.01564	0.0087933	0.0753182
rs3849046	5	T	C	1.063	1.042	1.085	4.67e-09	C	T	0.0098343	0.0078991	0.213147	C	T	0.020337	0.0078985	0.0100323	C	T	-0.0057915	0.0078993	0.463458	C	T	0.019425	0.0078986	0.0139284
rs79212538	5	T	G	1.155	1.1	1.213	7e-09	G	T	0.014174	0.018765	0.450049	G	T	0.029324	0.018764	0.118127	G	T	0.0038415	0.018765	0.837795	G	T	0.028187	0.018764	0.133076
rs111294930	5	A	G	1.094	1.064	1.124	1.06e-10	A	G	0.011261	0.0085322	0.186892	A	G	0.012336	0.0085322	0.148235	A	G	-0.001327	0.0085325	0.876407	A	G	0.014088	0.0085321	0.0987188
rs2973155	5	T	C	0.933	0.913	0.953	1.11e-10	T	C	-0.014976	0.0081236	0.0652529	T	C	-0.012048	0.0081237	0.138083	T	C	-0.0061185	0.0081239	0.451367	T	C	-0.015944	0.0081235	0.0496821
rs12522290	5	C	G	1.084	1.054	1.115	1.99e-08	C	G	0.0043971	0.010077	0.662567	C	G	-0.00436	0.010077	0.665243	C	G	0.01701	0.010076	0.0913903	C	G	-0.0013663	0.010077	0.892148
rs11740474	5	A	T	0.942	0.922	0.962	3.15e-08	A	T	-0.005955	0.0079351	0.452981	A	T	-0.00084304	0.0079352	0.915392	A	T	0.0019339	0.0079352	0.807456	A	T	-0.0048075	0.0079352	0.544628
rs1339227	6	T	C	0.942	0.922	0.962	2.69e-08	C	T	0.0059248	0.0082455	0.472433	C	T	0.010217	0.0082454	0.215298	C	T	0.015666	0.0082451	0.0574513	C	T	0.010322	0.0082454	0.210625
rs117074560	6	T	C	0.849	0.805	0.896	1.64e-09	C	T	-0.023887	0.017607	0.174908	C	T	-0.024973	0.017607	0.156099	C	T	0.021078	0.017608	0.23127	C	T	-0.030237	0.017607	0.0859211
rs12704290	7	A	G	0.904	0.876	0.933	3.33e-10	G	A	-0.011998	0.012122	0.322315	G	A	-0.011446	0.012122	0.345064	G	A	0.00072183	0.012122	0.952518	G	A	-0.014683	0.012122	0.225803
rs6466055	7	A	C	1.068	1.046	1.091	1.13e-09	A	C	-0.01778	0.0081177	0.0285102	A	C	-0.018696	0.0081176	0.0212716	A	C	-0.0039097	0.0081182	0.630086	A	C	-0.022304	0.0081173	0.00600344
rs211829	7	T	C	1.061	1.039	1.083	3.71e-08	T	C	0.0093655	0.0080015	0.241819	T	C	0.0082253	0.0080015	0.303969	T	C	-0.001584	0.0080016	0.84308	T	C	0.010705	0.0080014	0.180951
rs13240464	7	T	C	1.083	1.06	1.106	3.03e-13	T	C	-0.0029751	0.0082671	0.718952	T	C	0.0036441	0.0082671	0.659356	T	C	-0.0063764	0.0082671	0.440535	T	C	0.0011134	0.0082672	0.892867
rs7801375	7	A	G	0.924	0.898	0.951	4.42e-08	A	G	-0.0032407	0.010619	0.760239	A	G	0.012736	0.010619	0.230393	A	G	-0.0012348	0.010619	0.90743	A	G	0.0059969	0.010619	0.572269
rs3735025	7	T	C	1.066	1.043	1.089	3.28e-09	T	C	0.012986	0.0081516	0.11115	T	C	0.023285	0.0081509	0.00428351	T	C	0.0016402	0.0081519	0.840541	T	C	0.022865	0.0081509	0.00503269
rs10503253	8	A	C	1.073	1.048	1.1	1.06e-08	C	A	-0.013465	0.009893	0.1735	C	A	0.0017952	0.0098933	0.85601	C	A	-0.0032843	0.0098933	0.739912	C	A	-0.0063679	0.0098932	0.519804
rs73229090	8	A	C	0.908	0.877	0.939	2.1e-08	C	A	-0.0037008	0.012158	0.760834	C	A	0.003395	0.012158	0.780064	C	A	-0.0034736	0.012158	0.775104	C	A	0.00076464	0.012158	0.949852
rs6984242	8	A	G	0.941	0.922	0.961	5.97e-09	G	A	0.0081108	0.00789	0.303969	G	A	-0.0049955	0.0078901	0.526647	G	A	0.010364	0.00789	0.189008	G	A	0.0014735	0.0078902	0.851862
rs7819570	8	T	G	1.079	1.051	1.108	1.22e-08	G	T	-0.00028471	0.010274	0.977893	G	T	-0.0098342	0.010274	0.338485	G	T	0.028145	0.010273	0.00615319	G	T	-0.0066963	0.010274	0.514565
rs36068923	8	A	G	0.919	0.896	0.942	2.61e-11	A	G	0.0077288	0.0096021	0.420882	A	G	-0.005758	0.0096021	0.548732	A	G	-0.0039676	0.0096022	0.67947	A	G	0.0010578	0.0096022	0.912278
rs4129585	8	A	C	1.087	1.065	1.109	1.74e-15	A	C	-0.0096406	0.0078176	0.217515	A	C	-0.007806	0.0078177	0.318046	A	C	-0.0051162	0.0078178	0.512838	A	C	-0.010668	0.0078176	0.172385
rs11139497	9	A	T	1.069	1.045	1.093	3.61e-09	T	A	-0.0053649	0.00828	0.517035	T	A	0.0040136	0.00828	0.62787	T	A	-0.010742	0.0082799	0.194514	T	A	-0.00026893	0.0082801	0.97409
rs7893279	10	T	G	1.125	1.088	1.162	1.97e-12	T	G	-0.00074424	0.012115	0.951019	T	G	0.0062918	0.012115	0.603532	T	G	0.0069354	0.012115	0.567022	T	G	0.0037024	0.012115	0.759906
rs11191419	10	A	T	0.906	0.886	0.926	6.2e-19	T	A	-0.025872	0.0082969	0.00182054	T	A	-0.0030215	0.0082981	0.715781	T	A	0.0019791	0.0082981	0.811493	T	A	-0.01708	0.0082976	0.0395549
rs55833108	10	T	G	1.075	1.048	1.103	2.23e-08	G	T	-0.0010202	0.0094401	0.913939	G	T	0.0011727	0.0094401	0.901139	G	T	-0.013988	0.0094397	0.138411	G	T	0.0011351	0.0094401	0.904293
rs11027857	11	A	G	1.064	1.042	1.085	2.55e-09	G	A	-0.0044751	0.0077964	0.565979	G	A	-0.0066228	0.0077963	0.395622	G	A	-0.0061157	0.0077963	0.432793	G	A	-0.0071171	0.0077963	0.36131
rs9420	11	A	G	1.068	1.045	1.092	2.24e-09	A	G	-0.013054	0.0083449	0.117769	A	G	0.0017402	0.0083453	0.834818	A	G	0.00026681	0.0083453	0.974496	A	G	-0.0065704	0.0083452	0.431092
rs12421382	11	T	C	0.941	0.921	0.962	3.7e-08	C	T	0.0048536	0.0083124	0.559294	C	T	0.016855	0.008312	0.0425893	C	T	-0.00049471	0.0083125	0.952542	C	T	0.013656	0.0083121	0.100411
rs2514218	11	T	C	0.927	0.907	0.948	2.75e-11	C	T	0.010328	0.0081819	0.206833	C	T	0.0079312	0.008182	0.332376	C	T	0.0045562	0.0081821	0.57763	C	T	0.01045	0.0081819	0.201535
rs77502336	11	C	G	1.066	1.043	1.09	7.54e-09	G	C	0.011188	0.0082978	0.177566	G	C	-0.0030489	0.008298	0.713296	G	C	0.0021186	0.008298	0.798482	G	C	0.0038013	0.008298	0.646889
rs55661361	11	A	G	0.926	0.906	0.946	2.8e-12	G	A	-0.0058091	0.0082991	0.483949	G	A	-0.0024645	0.0082991	0.766496	G	A	-0.008227	0.008299	0.321536	G	A	-0.0050345	0.0082991	0.544102
rs10791097	11	T	G	1.076	1.055	1.098	1.09e-12	T	G	-0.0091287	0.0077602	0.239464	T	G	-0.00028705	0.0077604	0.970494	T	G	-0.0082712	0.0077602	0.286504	T	G	-0.0048273	0.0077603	0.533912
rs75059851	11	A	G	1.091	1.063	1.119	3.87e-11	A	G	0.0065674	0.0098785	0.506174	A	G	0.018261	0.009878	0.0645208	A	G	-0.0025756	0.0098785	0.79431	A	G	0.015513	0.0098782	0.116332
rs2007044	12	A	G	0.912	0.894	0.931	3.22e-18	A	G	-0.005403	0.0080042	0.499666	A	G	0.0075278	0.0080041	0.346976	A	G	0.0091361	0.0080041	0.253694	A	G	0.0021254	0.0080042	0.790588
rs2239063	12	A	C	1.067	1.043	1.091	1.93e-08	A	C	0.0036	0.0085918	0.675212	A	C	0.0051529	0.0085918	0.548681	A	C	0.0069242	0.0085917	0.420301	A	C	0.0049252	0.0085918	0.566474
rs679087	12	A	C	0.941	0.921	0.962	3.91e-08	C	A	-0.0074011	0.0080975	0.360728	C	A	-0.0059809	0.0080975	0.460151	C	A	0.020392	0.0080968	0.0117869	C	A	-0.0092518	0.0080974	0.253227
rs324017	12	A	C	0.938	0.917	0.959	2.13e-08	A	C	0.021518	0.0085611	0.0119591	A	C	0.026418	0.0085607	0.00203049	A	C	-0.012337	0.0085616	0.149599	A	C	0.029096	0.0085604	0.00067733
rs12826178	12	T	G	0.846	0.808	0.887	2.02e-12	G	T	0.0099902	0.015103	0.508323	G	T	0.0097853	0.015103	0.517059	G	T	-0.027903	0.015103	0.0646696	G	T	0.011554	0.015103	0.444294
rs4240748	12	C	G	0.943	0.923	0.963	4.59e-08	C	G	-0.0087466	0.008054	0.277485	C	G	0.010232	0.0080539	0.203948	C	G	-0.0091122	0.008054	0.257899	C	G	0.0014554	0.0080541	0.856598
rs10860964	12	T	C	1.06	1.038	1.083	4.84e-08	T	C	0.0026324	0.0079484	0.740508	T	C	-0.0010851	0.0079485	0.891417	T	C	-0.010124	0.0079483	0.202778	T	C	0.0015151	0.0079485	0.848831
rs4766428	12	T	C	1.068	1.045	1.091	1.4e-09	C	T	0.0029632	0.0078578	0.706106	C	T	0.011557	0.0078576	0.141338	C	T	-0.0033549	0.0078578	0.669422	C	T	0.0089589	0.0078577	0.254238
rs2851447	12	C	G	0.915	0.894	0.936	1.86e-14	G	C	0.0010367	0.0090467	0.908764	G	C	0.033424	0.0090449	0.000219887	G	C	0.0058701	0.0090467	0.516428	G	C	0.022616	0.0090459	0.0124194
rs2068012	14	T	C	0.933	0.91	0.955	1.41e-08	T	C	-0.013073	0.0092629	0.158161	T	C	0.0041801	0.0092631	0.651808	T	C	0.0086435	0.0092631	0.350768	T	C	-0.0045733	0.0092631	0.621513
rs2332700	14	C	G	1.073	1.048	1.098	4.86e-09	C	G	0.0048748	0.0089859	0.587476	C	G	0.024015	0.0089849	0.00752489	C	G	-0.0040224	0.0089859	0.65441	C	G	0.019276	0.0089853	0.0319374
rs2693698	14	A	G	0.939	0.919	0.959	4.8e-09	A	G	0.00013338	0.0078549	0.986453	A	G	-0.0014114	0.0078549	0.857405	A	G	-0.0074625	0.0078548	0.34209	A	G	-0.00060643	0.0078549	0.938461
rs12887734	14	T	G	1.088	1.064	1.113	1.36e-13	G	T	0.006097	0.0085173	0.4741	G	T	-0.0035706	0.0085173	0.675056	G	T	-0.013962	0.008517	0.101149	G	T	0.0010824	0.0085173	0.898881
rs56205728	15	A	G	1.074	1.048	1.099	4.18e-09	G	A	-0.0027516	0.008778	0.753928	G	A	-0.0082738	0.0087779	0.345908	G	A	-0.0028896	0.008778	0.74201	G	A	-0.0076102	0.0087779	0.385967
rs12903146	15	A	G	1.067	1.046	1.089	3.38e-10	G	A	-0.010821	0.0078251	0.166709	G	A	0.0060015	0.0078253	0.443129	G	A	0.0030182	0.0078253	0.699729	G	A	-0.0023306	0.0078253	0.765843
rs12148337	15	T	C	1.06	1.038	1.081	1.79e-08	T	C	0.0027327	0.0077951	0.725922	T	C	-0.012119	0.0077948	0.120002	T	C	-0.0049172	0.0077951	0.528165	T	C	-0.0068436	0.007795	0.379979
rs8042374	15	A	G	1.093	1.067	1.119	2.44e-13	A	G	-0.014905	0.0092857	0.10847	A	G	-0.0091973	0.0092859	0.321959	A	G	-0.0035579	0.009286	0.701617	A	G	-0.014808	0.0092857	0.110782
rs950169	15	T	C	0.923	0.902	0.945	1.62e-11	C	T	0.0074491	0.0087426	0.394194	C	T	-0.0034715	0.0087427	0.691321	C	T	0.00078189	0.0087427	0.928738	C	T	0.0018245	0.0087427	0.834693
rs4702	15	A	G	0.922	0.902	0.942	8.3e-14	G	A	-0.0040235	0.0078077	0.606331	G	A	0.0077736	0.0078076	0.319433	G	A	0.00010163	0.0078078	0.989615	G	A	0.0028236	0.0078077	0.717629
rs9922678	16	A	G	1.067	1.043	1.091	1.28e-08	G	A	-0.0086856	0.0086066	0.312896	G	A	0.0069633	0.0086067	0.418485	G	A	-0.0020823	0.0086068	0.80883	G	A	-0.00048848	0.0086068	0.95474
rs7405404	16	T	C	1.077	1.052	1.103	1.01e-09	T	C	0.0039392	0.0093698	0.674186	T	C	0.0070175	0.0093697	0.453889	T	C	0.0041163	0.0093698	0.660435	T	C	0.0063327	0.0093697	0.499126
rs12691307	16	A	G	1.073	1.051	1.096	4.55e-11	A	G	-0.029875	0.0077998	0.000128292	A	G	0.01725	0.007801	0.0270271	A	G	-0.0069494	0.0078015	0.373053	A	G	-0.0053818	0.0078015	0.490298
rs12325245	16	A	T	0.92	0.893	0.947	1.87e-08	A	T	-0.01835	0.010995	0.0951262	A	T	7.81e-05	0.010995	0.994333	A	T	0.00057946	0.010995	0.95797	A	T	-0.010864	0.010995	0.323102
rs8044995	16	A	G	1.081	1.052	1.111	1.51e-08	G	A	0.023429	0.01067	0.0281125	G	A	-0.01505	0.01067	0.158424	G	A	0.0029545	0.010671	0.78188	G	A	0.0039866	0.010671	0.708696
rs4523957	17	T	G	1.071	1.049	1.094	2.86e-10	G	T	-0.023168	0.0081467	0.00446067	G	T	0.0054645	0.0081476	0.502424	G	T	0.0097798	0.0081475	0.230012	G	T	-0.009724	0.0081475	0.232686
rs8082590	17	A	G	0.939	0.918	0.96	1.77e-08	G	A	0.02234	0.0084013	0.00783791	G	A	-0.0025897	0.0084021	0.757914	G	A	0.00078135	0.0084021	0.925908	G	A	0.010997	0.0084019	0.190603
rs78322266	18	T	G	1.188	1.12	1.261	1.32e-08	G	T	0.038926	0.023548	0.0983332	G	T	0.0058776	0.023549	0.802907	G	T	-0.0020854	0.023549	0.929437	G	T	0.023799	0.023549	0.312205
rs9636107	18	A	G	0.93	0.911	0.949	3.34e-12	A	G	0.0037599	0.0078225	0.630769	A	G	-0.0049937	0.0078224	0.523239	A	G	-0.010373	0.0078223	0.184803	A	G	-0.0010183	0.0078225	0.896431
rs72934570	18	T	C	0.873	0.839	0.909	1.97e-11	C	T	-0.026373	0.014092	0.0612774	C	T	-0.0088727	0.014092	0.528957	C	T	0.0094274	0.014092	0.503512	C	T	-0.021972	0.014092	0.118957
rs715170	18	T	C	0.935	0.914	0.957	1.27e-08	C	T	0.019108	0.0088017	0.0299364	C	T	0.019301	0.0088017	0.028327	C	T	-0.0028666	0.0088024	0.744681	C	T	0.02389	0.0088014	0.00664508
rs2905426	19	T	G	0.934	0.914	0.954	3.63e-10	G	T	-0.012909	0.0081722	0.114212	G	T	-0.02124	0.0081717	0.0093476	G	T	0.018456	0.0081719	0.0239221	G	T	-0.020879	0.0081717	0.0106218
rs2053079	19	A	G	0.931	0.909	0.954	4.49e-09	A	G	-0.019783	0.0089989	0.0279319	A	G	-0.0096619	0.0089994	0.283002	A	G	0.0087951	0.0089995	0.328435	A	G	-0.018095	0.008999	0.0443609
rs56873913	19	T	G	1.071	1.045	1.098	4.69e-08	T	G	0.017189	0.0092852	0.0641505	T	G	-0.0054621	0.0092857	0.556378	T	G	-0.0026774	0.0092857	0.77309	T	G	0.0065241	0.0092857	0.482314
rs6065094	20	A	G	0.928	0.908	0.948	1.46e-11	A	G	0.013322	0.0082426	0.106062	A	G	0.0076656	0.0082428	0.352387	A	G	0.0052405	0.0082428	0.52494	A	G	0.012691	0.0082426	0.123652
rs7267348	20	T	C	0.937	0.916	0.959	4.56e-08	T	C	-0.015942	0.0090639	0.078614	T	C	-0.0032956	0.0090643	0.716176	T	C	-0.0035892	0.0090643	0.692134	T	C	-0.011259	0.0090641	0.21419
rs9607782	22	A	T	1.087	1.06	1.113	2.07e-11	T	A	-0.019905	0.0089325	0.0258583	T	A	-0.011614	0.008933	0.193571	T	A	0.011999	0.0089329	0.179193	T	A	-0.01947	0.0089325	0.0292954
rs1023500	22	T	C	1.076	1.048	1.104	3.43e-08	T	C	0.001689	0.0097878	0.862996	T	C	0.024091	0.0097869	0.0138388	T	C	-0.010857	0.0097876	0.267313	T	C	0.01662	0.0097874	0.0894953
rs6002655	22	T	C	1.066	1.044	1.088	1.71e-09	C	T	-0.019005	0.0079238	0.0164665	C	T	-0.028498	0.007923	0.000322478	C	T	0.011492	0.0079243	0.146998	C	T	-0.029572	0.0079229	0.000189889
rs12845396	X	A	T	0.947	0.93	0.966	2.21e-08	A	T	-0.013648	0.0073649	0.0638705	A	T	0.00052757	0.0073651	0.942896	A	T	0.0024347	0.0073663	0.74102	A	T	-0.0071494	0.0073651	0.331696
rs1378559	X	T	C	1.09	1.064	1.116	1.61e-12	T	C	0.014484	0.0091794	0.114594	T	C	0.0072592	0.0091794	0.429052	T	C	-0.00056056	0.009181	0.951314	T	C	0.01293	0.0091793	0.158961
rs5937157	X	T	G	0.938	0.919	0.956	1.98e-10	T	G	0.026135	0.0075559	0.000543125	T	G	0.012657	0.0075567	0.0939723	T	G	-0.015013	0.0075579	0.0470002	T	G	0.023294	0.0075561	0.00205163
Abbreviations: BETA, regression coefficient; CHR, chromosome; GWAS, Genome-wide association study; OR, odds ratio; SCZ, Schizophrenia; SE, standard error; SNP, single nucleotide polymorphisms; TBV, total brain volume; TCSFV, total cerebrospinal fluid volume; TGMV, total gray matter volume; TWMV, total white matter volume.
Notably, A1 and A2 represent the effect allele and non-effect allele in SCZ GWAS dataset, while a1 and a2 represent the effect allele and non-effect allele in TBVMs GWAS dataset

## Sheet: Table S7
Table S7. The resuts of causal effect of SCZ risk on TBVMs
MR methods	TGMV			TWMV			TCSFV			TBV
	BETA	SE	P-value	BETA	SE	P-value	BETA	SE	P-value	BETA	SE	P-value
IVW	0.002	0.017	0.913	0.005	0.017	0.77	-0.003	0.014	0.822	0.004	0.017	0.838
MR Egger	-0.097	0.078	0.216	0.001	0.078	0.989	-0.112	0.065	0.086	-0.057	0.081	0.482
Weighted median	0.007	0.018	0.693	-0.006	0.018	0.733	-0.006	0.018	0.751	0.114	0.018	0.542
Simple mode	0.047	0.058	0.422	-0.036	0.049	0.464	0.01	0.054	0.86	0.037	0.05	0.46
Weighted mode	0.042	0.052	0.421	-0.034	0.049	0.464	-0.004	0.049	0.928	0.024	0.049	0.62
MR-PRESSO	0.011	0.016	0.684	0.01	0.016	0.526	-0.003	0.014	0.823	0.004	0.016	0.78
Abbreviations: BETA, regression coefficient; IVW, Inverse variance weighted; MR, Mendelian randomization; SE, standard error; TBV, total brain volume; TCSFV, total cerebrospinal fluid volume; TGMV, total gray matter volume; TWMV, total white matter volume.
